# Supplementary material for: Differences in Life History Traits in Rural vs. Urban Populations of a Specialist Ground Beetle, Carabus convexus
Source: Insects. 2021 Jun 10;12(6):540. doi: 10.3390/insects12060540 (PMC8230416; doi:10.3390/insects12060540)
Supplement: Supplementary file 1 [file insects-12-00540-s001.zip]

Archive with 1 entries (1 files):
- insects-1236091-supplementary.pdf
